# Supplementary material for: Two new species of the primitively segmented spider genus Liphistius Schiödte, 1849 (Mesothelae, Liphistiidae) from Myanmar
Source: Zookeys. 2019 Oct 23;882:29–39. doi: 10.3897/zookeys.882.38811 (PMC6821867; doi:10.3897/zookeys.882.38811)
Supplement: XML Treatment for Liphistius [file zookeys.882.38811-treatment1.xml]

<!DOCTYPE tp:taxon-treatment
  PUBLIC "-//TaxonX//DTD Taxonomic Treatment Publishing DTD v0 20100105//EN" "tax-treatment-NSO.dtd">
<tp:taxon-treatment xmlns:tp="http://www.plazi.org/taxpub"><tp:treatment-meta><kwd-group><label>Taxon classification</label><kwd><named-content xmlns:xlink="http://www.w3.org/1999/xlink" content-type="kingdom">Animalia</named-content></kwd><kwd><named-content xmlns:xlink="http://www.w3.org/1999/xlink" content-type="order">Araneae</named-content></kwd><kwd><named-content xmlns:xlink="http://www.w3.org/1999/xlink" content-type="family">Liphistiidae</named-content></kwd></kwd-group><mixed-citation publication-type="journal"><person-group><name><surname>Aung</surname><given-names>Khin Pyae Pyae</given-names></name><name><surname>Xu</surname><given-names>Xin</given-names></name><name><surname>Lwin</surname><given-names>Wai Wai</given-names></name><name><surname>Sang</surname><given-names>Men Zing</given-names></name><name><surname>Yu</surname><given-names>Long</given-names></name><name><surname>Liu</surname><given-names>Hao</given-names></name><name><surname>Liu</surname><given-names>Fengxiang</given-names></name><name><surname>Li</surname><given-names>Daiqin</given-names></name></person-group><article-title>Two new species of the primitively segmented spider genus <italic><tp:taxon-name><tp:taxon-name-part taxon-name-part-type="genus" reg="Liphistius">Liphistius</tp:taxon-name-part></tp:taxon-name></italic> Schiödte, 1849 (<tp:taxon-name><tp:taxon-name-part taxon-name-part-type="suborder">Mesothelae</tp:taxon-name-part></tp:taxon-name>, <tp:taxon-name><tp:taxon-name-part taxon-name-part-type="family">Liphistiidae</tp:taxon-name-part></tp:taxon-name>) from Myanmar</article-title><source>Zookeys</source><day>23</day><month>10</month><year>2019</year><volume>882</volume><fpage>29</fpage><lpage>39</lpage><pub-id pub-id-type="doi">10.3897/zookeys.882.38811</pub-id></mixed-citation></tp:treatment-meta><tp:nomenclature><label>Genus</label><tp:taxon-name><object-id xmlns:xlink="http://www.w3.org/1999/xlink" content-type="arpha" xlink:type="simple">5EC4AF30-4502-5364-BA83-DB6555045B46</object-id>
                <tp:taxon-name-part taxon-name-part-type="genus" reg="Liphistius">Liphistius</tp:taxon-name-part>
              </tp:taxon-name><tp:taxon-authority>Schiödte, 1849</tp:taxon-authority></tp:nomenclature><tp:treatment-sec sec-type="type species" id="SECID0EAPAC"><title>Type species.</title><p><italic><tp:taxon-name><tp:taxon-name-part taxon-name-part-type="genus" reg="Liphistius">Liphistius</tp:taxon-name-part> <tp:taxon-name-part taxon-name-part-type="species" reg="desultor">desultor</tp:taxon-name-part></tp:taxon-name></italic> Schiödte, 1849</p></tp:treatment-sec><tp:treatment-sec sec-type="diagnosis" id="SECID0ERPAC"><title>Diagnosis.</title><p><italic><tp:taxon-name><tp:taxon-name-part taxon-name-part-type="genus" reg="Liphistius">Liphistius</tp:taxon-name-part></tp:taxon-name></italic> can be distinguished from all other liphistiid genera by the male palp that possesses a tibial apophysis (Fig. <xref ref-type="fig" rid="F4">4D, E</xref>), and by the presence of a poreplate and a median receptacular cluster in female genitalia (Figs <xref ref-type="fig" rid="F3">3B–E</xref>, <xref ref-type="fig" rid="F5">5A–F</xref>).</p></tp:treatment-sec><tp:treatment-sec sec-type="distribution" id="SECID0ELAAE"><title>Distribution.</title><p>Laos, Malaysia, Myanmar, Indonesia (Sumatra) and Thailand.</p></tp:treatment-sec><tp:treatment-sec><!--Section generated to contain objects referenced in tp:taxon-treatment.--><fig id="F4" position="float" orientation="portrait"><object-id xmlns:xlink="http://www.w3.org/1999/xlink" content-type="doi" xlink:type="simple">10.3897/zookeys.882.38811.figure4</object-id><object-id xmlns:xlink="http://www.w3.org/1999/xlink" content-type="arpha" xlink:type="simple">11D8321A-B33F-567C-AFDE-F5BC564780EB</object-id><label>Figure 4.</label><caption><p>General somatic morphology (taken after fixed by ethanol) and male palp of <italic><tp:taxon-name><tp:taxon-name-part taxon-name-part-type="genus" reg="Liphistius">Liphistius</tp:taxon-name-part> <tp:taxon-name-part taxon-name-part-type="species" reg="pinlaung">pinlaung</tp:taxon-name-part></tp:taxon-name></italic> sp. nov. (XUX-2018-164, holotype) <bold>A, B</bold> male: <bold>A</bold> dorsal view <bold>B</bold> ventral view <bold>C, F, H</bold> palp distal view <bold>D</bold> palp ventral view <bold>E</bold> palp retrolateral view <bold>G</bold> palp prolateral view. Scale bars: 10 mm (<bold>A, B</bold>); 2 mm (<bold>D, E, G</bold>); 0.5 mm (<bold>C, F, H</bold>).</p></caption><graphic xmlns:xlink="http://www.w3.org/1999/xlink" xlink:href="zookeys-882-029-g004.jpg" position="float" orientation="portrait" xlink:type="simple" id="oo_348652.jpg"><uri content-type="original_file" xlink:type="simple">https://binary.pensoft.net/fig/348652</uri></graphic></fig><fig id="F3" position="float" orientation="portrait"><object-id xmlns:xlink="http://www.w3.org/1999/xlink" content-type="doi" xlink:type="simple">10.3897/zookeys.882.38811.figure3</object-id><object-id xmlns:xlink="http://www.w3.org/1999/xlink" content-type="arpha" xlink:type="simple">1DAE94F8-6E55-5672-9255-AC236B492A0C</object-id><label>Figure 3.</label><caption><p>General somatic morphology (taken after fixed by ethanol) and female genitalia of <italic><tp:taxon-name><tp:taxon-name-part taxon-name-part-type="genus" reg="Liphistius">Liphistius</tp:taxon-name-part> <tp:taxon-name-part taxon-name-part-type="species" reg="hpruso">hpruso</tp:taxon-name-part></tp:taxon-name></italic> sp. nov. <bold>A</bold> female (XUX-2018-151, holotype) <bold>B, D</bold> XUX-2018-151 <bold>C, E</bold> XUX-2018-152 <bold>B, C</bold> vulvae, dorsal view <bold>D, E</bold> vulvae, ventral view. Scale bars: 10 mm (<bold>A</bold>); 0.5 mm (<bold>B–E</bold>).</p></caption><graphic xmlns:xlink="http://www.w3.org/1999/xlink" xlink:href="zookeys-882-029-g003.jpg" position="float" orientation="portrait" xlink:type="simple" id="oo_348651.jpg"><uri content-type="original_file" xlink:type="simple">https://binary.pensoft.net/fig/348651</uri></graphic></fig><fig id="F5" position="float" orientation="portrait"><object-id xmlns:xlink="http://www.w3.org/1999/xlink" content-type="doi" xlink:type="simple">10.3897/zookeys.882.38811.figure5</object-id><object-id xmlns:xlink="http://www.w3.org/1999/xlink" content-type="arpha" xlink:type="simple">0361AD0D-54BD-5636-BA6E-5FE2E37BBF20</object-id><label>Figure 5.</label><caption><p>Female genitalia of <italic><tp:taxon-name><tp:taxon-name-part taxon-name-part-type="genus" reg="Liphistius">Liphistius</tp:taxon-name-part> <tp:taxon-name-part taxon-name-part-type="species" reg="pinlaung">pinlaung</tp:taxon-name-part></tp:taxon-name></italic> sp. nov. <bold>A, D</bold> XUX-2018-167 <bold>B, E</bold> XUX-2018-169A <bold>C, F</bold> XUX-2018-169J <bold>A–C</bold> vulvae, dorsal view <bold>D–F</bold> vulvae, ventral view. Scale bars: 0.5 mm (<bold>A, D</bold>); 1 mm (<bold>B, C, E, F</bold>).</p></caption><graphic xmlns:xlink="http://www.w3.org/1999/xlink" xlink:href="zookeys-882-029-g005.jpg" position="float" orientation="portrait" xlink:type="simple" id="oo_348653.jpg"><uri content-type="original_file" xlink:type="simple">https://binary.pensoft.net/fig/348653</uri></graphic></fig></tp:treatment-sec></tp:taxon-treatment>
