# Supplementary material for: Two new species of the primitively segmented spider genus Liphistius Schiödte, 1849 (Mesothelae, Liphistiidae) from Myanmar
Source: Zookeys. 2019 Oct 23;882:29–39. doi: 10.3897/zookeys.882.38811 (PMC6821867; doi:10.3897/zookeys.882.38811)
Supplement: XML Treatment for Liphistius hpruso [file zookeys.882.38811-treatment2.xml]

<!DOCTYPE tp:taxon-treatment
  PUBLIC "-//TaxonX//DTD Taxonomic Treatment Publishing DTD v0 20100105//EN" "tax-treatment-NSO.dtd">
<tp:taxon-treatment xmlns:tp="http://www.plazi.org/taxpub"><tp:treatment-meta><kwd-group><label>Taxon classification</label><kwd><named-content xmlns:xlink="http://www.w3.org/1999/xlink" content-type="kingdom">Animalia</named-content></kwd><kwd><named-content xmlns:xlink="http://www.w3.org/1999/xlink" content-type="order">Araneae</named-content></kwd><kwd><named-content xmlns:xlink="http://www.w3.org/1999/xlink" content-type="family">Liphistiidae</named-content></kwd></kwd-group><mixed-citation publication-type="journal"><person-group><name><surname>Aung</surname><given-names>Khin Pyae Pyae</given-names></name><name><surname>Xu</surname><given-names>Xin</given-names></name><name><surname>Lwin</surname><given-names>Wai Wai</given-names></name><name><surname>Sang</surname><given-names>Men Zing</given-names></name><name><surname>Yu</surname><given-names>Long</given-names></name><name><surname>Liu</surname><given-names>Hao</given-names></name><name><surname>Liu</surname><given-names>Fengxiang</given-names></name><name><surname>Li</surname><given-names>Daiqin</given-names></name></person-group><article-title>Two new species of the primitively segmented spider genus <italic><tp:taxon-name><tp:taxon-name-part taxon-name-part-type="genus" reg="Liphistius">Liphistius</tp:taxon-name-part></tp:taxon-name></italic> Schiödte, 1849 (<tp:taxon-name><tp:taxon-name-part taxon-name-part-type="suborder">Mesothelae</tp:taxon-name-part></tp:taxon-name>, <tp:taxon-name><tp:taxon-name-part taxon-name-part-type="family">Liphistiidae</tp:taxon-name-part></tp:taxon-name>) from Myanmar</article-title><source>Zookeys</source><day>23</day><month>10</month><year>2019</year><volume>882</volume><fpage>29</fpage><lpage>39</lpage><pub-id pub-id-type="doi">10.3897/zookeys.882.38811</pub-id></mixed-citation></tp:treatment-meta><tp:nomenclature><tp:taxon-name><object-id xmlns:xlink="http://www.w3.org/1999/xlink" content-type="arpha" xlink:type="simple">C6A574C4-8754-5050-BC88-D7890A8C2C3B</object-id>
                <tp:taxon-name-part taxon-name-part-type="genus" reg="Liphistius">Liphistius</tp:taxon-name-part>
                <tp:taxon-name-part taxon-name-part-type="species" reg="hpruso">hpruso</tp:taxon-name-part>
                <object-id xmlns:xlink="http://www.w3.org/1999/xlink" content-type="zoobank" xlink:type="simple">http://zoobank.org/DC7346A9-F429-4197-A207-7747C24EC9E7</object-id>
              </tp:taxon-name><tp:taxon-status xmlns:xlink="http://www.w3.org/1999/xlink" xlink:type="simple">sp. nov.</tp:taxon-status><xref ref-type="fig" rid="F3">Fig. 3</xref></tp:nomenclature><tp:treatment-sec sec-type="type material" id="SECID0E3BAE"><title>Type material.</title><p><bold><italic>Holotype</italic></bold>: MYNAMAR · ♀; Kayah State, Loi Kaw District, Hpruso, Dokhule, along a small road near Queen of Peace Church; <named-content xmlns:xlink="http://www.w3.org/1999/xlink" content-type="dwc:verbatimCoordinates" xlink:type="simple"><named-content content-type="geo-json" specific-use="{&#34;type&#34;:&#34;Point&#34;,&#34;coordinates&#34;:[97.100000,19.410000]}" id="NCID0EKCAE" xlink:type="simple">19.41N, 97.10E</named-content></named-content>; alt. 1157 m; 17 July 2018; D. Li, F.X. Liu, X. Xu and L. Yu leg.; XUX-2018-151. Deposited in <abbrev xmlns:xlink="http://www.w3.org/1999/xlink" content-type="institution" xlink:title="Centre for Behavioural Ecology and Evolution" id="ABBRID0EPCAE" xlink:type="simple">CBEE</abbrev>.</p><p><bold><italic>Paratype</italic></bold>: MYANMAR · 1 ♀; same data as for holotype; XUX-2018-152. Deposited in <abbrev xmlns:xlink="http://www.w3.org/1999/xlink" content-type="institution" xlink:title="Centre for Behavioural Ecology and Evolution" id="ABBRID0E2CAE" xlink:type="simple">CBEE</abbrev>.</p></tp:treatment-sec><tp:treatment-sec sec-type="diagnosis" id="SECID0EADAE"><title>Diagnosis.</title><p>Females of <italic><tp:taxon-name><tp:taxon-name-part taxon-name-part-type="genus" reg="Liphistius">Liphistius</tp:taxon-name-part> <tp:taxon-name-part taxon-name-part-type="species" reg="hpruso">hpruso</tp:taxon-name-part></tp:taxon-name></italic> sp. nov. resemble those of <italic><tp:taxon-name><tp:taxon-name-part taxon-name-part-type="genus" reg="Liphistius">L.</tp:taxon-name-part> <tp:taxon-name-part taxon-name-part-type="species" reg="birmanicus">birmanicus</tp:taxon-name-part></tp:taxon-name></italic> and <italic><tp:taxon-name><tp:taxon-name-part taxon-name-part-type="genus" reg="Liphistius">L.</tp:taxon-name-part> <tp:taxon-name-part taxon-name-part-type="species" reg="pinlaung">pinlaung</tp:taxon-name-part></tp:taxon-name></italic> sp. nov. by the poreplate with paired anterior lobes and anterolateral lobes, but can be distinguished from those of <italic><tp:taxon-name><tp:taxon-name-part taxon-name-part-type="genus" reg="Liphistius">L.</tp:taxon-name-part> <tp:taxon-name-part taxon-name-part-type="species" reg="birmanicus">birmanicus</tp:taxon-name-part></tp:taxon-name></italic> and <italic><tp:taxon-name><tp:taxon-name-part taxon-name-part-type="genus" reg="Liphistius">L.</tp:taxon-name-part> <tp:taxon-name-part taxon-name-part-type="species" reg="pinlaung">pinlaung</tp:taxon-name-part></tp:taxon-name></italic> sp. nov. by the globosely receptacular cluster (Fig. <xref ref-type="fig" rid="F3">3D, E</xref>), and the smaller anterolateral lobes of the pore plate (Fig. <xref ref-type="fig" rid="F3">3D, E</xref>); from <italic><tp:taxon-name><tp:taxon-name-part taxon-name-part-type="genus" reg="Liphistius">L.</tp:taxon-name-part> <tp:taxon-name-part taxon-name-part-type="species" reg="pinlaung">pinlaung</tp:taxon-name-part></tp:taxon-name></italic> sp. nov. by the narrower posterior stalk; from the other <italic><tp:taxon-name><tp:taxon-name-part taxon-name-part-type="genus" reg="Liphistius">Liphistius</tp:taxon-name-part></tp:taxon-name></italic> species by the pore plate with similarly sized anterior lobes and anterolateral lobes, and with the narrow posterior stalk (Fig. <xref ref-type="fig" rid="F3">3B–E</xref>).</p></tp:treatment-sec><tp:treatment-sec sec-type="description" id="SECID0E2FAE"><title>Description.</title><p><bold>Female</bold> (holotype). Total length, excluding chelicerae, 16.85. Four thick setae on clypeus (Fig. <xref ref-type="fig" rid="F3">3A</xref>). Carapace 7.02 long, 6.16 wide, longer than wide, light brown, furnished with few short, scattered bristles. Eight eyes on darkened ocular tubercle, <abbrev xmlns:xlink="http://www.w3.org/1999/xlink" xlink:title="anterior lateral eye" id="ABBRID0EHGAE" xlink:type="simple">ALE</abbrev> &gt; <abbrev xmlns:xlink="http://www.w3.org/1999/xlink" xlink:title="posterior lateral eye" id="ABBRID0ELGAE" xlink:type="simple">PLE</abbrev> &gt; <abbrev xmlns:xlink="http://www.w3.org/1999/xlink" xlink:title="posterior median eye" id="ABBRID0EPGAE" xlink:type="simple">PME</abbrev> &gt; <abbrev xmlns:xlink="http://www.w3.org/1999/xlink" xlink:title="anterior median eye" id="ABBRID0ETGAE" xlink:type="simple">AME</abbrev>. Eye sizes and interdistances: <abbrev xmlns:xlink="http://www.w3.org/1999/xlink" xlink:title="anterior median eye" id="ABBRID0EXGAE" xlink:type="simple">AME</abbrev> 0.05, <abbrev xmlns:xlink="http://www.w3.org/1999/xlink" xlink:title="anterior lateral eye" id="ABBRID0E2GAE" xlink:type="simple">ALE</abbrev> 0.57, <abbrev xmlns:xlink="http://www.w3.org/1999/xlink" xlink:title="posterior median eye" id="ABBRID0E6GAE" xlink:type="simple">PME</abbrev> 0.35, <abbrev xmlns:xlink="http://www.w3.org/1999/xlink" xlink:title="posterior lateral eye" id="ABBRID0EDHAE" xlink:type="simple">PLE</abbrev> 0.45; <abbrev xmlns:xlink="http://www.w3.org/1999/xlink" xlink:title="anterior median eye" id="ABBRID0EHHAE" xlink:type="simple">AME</abbrev>-<abbrev xmlns:xlink="http://www.w3.org/1999/xlink" xlink:title="anterior median eye" id="ABBRID0ELHAE" xlink:type="simple">AME</abbrev> 0.09, <abbrev xmlns:xlink="http://www.w3.org/1999/xlink" xlink:title="anterior median eye" id="ABBRID0EPHAE" xlink:type="simple">AME</abbrev>-<abbrev xmlns:xlink="http://www.w3.org/1999/xlink" xlink:title="anterior lateral eye" id="ABBRID0ETHAE" xlink:type="simple">ALE</abbrev> 0.17, <abbrev xmlns:xlink="http://www.w3.org/1999/xlink" xlink:title="posterior median eye" id="ABBRID0EXHAE" xlink:type="simple">PME</abbrev>-<abbrev xmlns:xlink="http://www.w3.org/1999/xlink" xlink:title="posterior median eye" id="ABBRID0E2HAE" xlink:type="simple">PME</abbrev> 0.08, <abbrev xmlns:xlink="http://www.w3.org/1999/xlink" xlink:title="posterior median eye" id="ABBRID0E6HAE" xlink:type="simple">PME</abbrev>-<abbrev xmlns:xlink="http://www.w3.org/1999/xlink" xlink:title="posterior lateral eye" id="ABBRID0EDIAE" xlink:type="simple">PLE</abbrev> 0.13, <abbrev xmlns:xlink="http://www.w3.org/1999/xlink" xlink:title="anterior lateral eye" id="ABBRID0EHIAE" xlink:type="simple">ALE</abbrev>-<abbrev xmlns:xlink="http://www.w3.org/1999/xlink" xlink:title="posterior lateral eye" id="ABBRID0ELIAE" xlink:type="simple">PLE</abbrev> 0.17, <abbrev xmlns:xlink="http://www.w3.org/1999/xlink" xlink:title="anterior lateral eye" id="ABBRID0EPIAE" xlink:type="simple">ALE</abbrev>-<abbrev xmlns:xlink="http://www.w3.org/1999/xlink" xlink:title="anterior lateral eye" id="ABBRID0ETIAE" xlink:type="simple">ALE</abbrev> 0.19, <abbrev xmlns:xlink="http://www.w3.org/1999/xlink" xlink:title="posterior lateral eye" id="ABBRID0EXIAE" xlink:type="simple">PLE</abbrev>-<abbrev xmlns:xlink="http://www.w3.org/1999/xlink" xlink:title="posterior lateral eye" id="ABBRID0E2IAE" xlink:type="simple">PLE</abbrev> 0.41, <abbrev xmlns:xlink="http://www.w3.org/1999/xlink" xlink:title="anterior median eye" id="ABBRID0E6IAE" xlink:type="simple">AME</abbrev>-<abbrev xmlns:xlink="http://www.w3.org/1999/xlink" xlink:title="posterior median eye" id="ABBRID0EDJAE" xlink:type="simple">PME</abbrev> 0.09. Chelicerae light and glabrous proximally, robust, dark brown; promargin of chelicerae groove with ten denticles of variable size. Labium 0.77 long, 1.47 wide. Sternum 3.61 long, 1.83 wide, brown with several setae. Opisthosoma 9.50 long, 7.53 wide, dark brown, with 12 tergites, and eight spinnerets. Legs brown with strong hairs and spines, long and short black sparse setae, with three tarsal claws. Measurements: palp 10.59 (3.18 + 2.20 + 2.69 + 2.52), leg I 11.77 (3.09 + 2.31 + 2.85 + 1.99 + 1.52), leg II 12.17 (2.72 + 2.21 + 2.92 + 2.49 + 1.83), leg III 12.45 (2.80 + 2.22 + 3.16 + 2.70 + 1.57), leg IV 20.99 (4.87 + 2.79 + 4.31 + 5.96 + 3.06).</p><p>Female genitalia: vulva with nearly rectangular pore plate; pore plate with similarly sized anterior lobes and anterolateral lobes; distinct transition between the pore plate and posterior stalk (Fig. <xref ref-type="fig" rid="F3">3B–E</xref>); posterior stalk narrow and long; receptacular cluster spherical and small; central dorsal opening small and circular (Fig. <xref ref-type="fig" rid="F3">3B–E</xref>).</p><p><bold>Male.</bold> unknown.</p><fig id="F3" position="float" orientation="portrait"><object-id xmlns:xlink="http://www.w3.org/1999/xlink" content-type="doi" xlink:type="simple">10.3897/zookeys.882.38811.figure3</object-id><object-id xmlns:xlink="http://www.w3.org/1999/xlink" content-type="arpha" xlink:type="simple">1DAE94F8-6E55-5672-9255-AC236B492A0C</object-id><label>Figure 3.</label><caption><p>General somatic morphology (taken after fixed by ethanol) and female genitalia of <italic><tp:taxon-name><tp:taxon-name-part taxon-name-part-type="genus" reg="Liphistius">Liphistius</tp:taxon-name-part> <tp:taxon-name-part taxon-name-part-type="species" reg="hpruso">hpruso</tp:taxon-name-part></tp:taxon-name></italic> sp. nov. <bold>A</bold> female (XUX-2018-151, holotype) <bold>B, D</bold> XUX-2018-151 <bold>C, E</bold> XUX-2018-152 <bold>B, C</bold> vulvae, dorsal view <bold>D, E</bold> vulvae, ventral view. Scale bars: 10 mm (<bold>A</bold>); 0.5 mm (<bold>B–E</bold>).</p></caption><graphic xmlns:xlink="http://www.w3.org/1999/xlink" xlink:href="zookeys-882-029-g003.jpg" position="float" orientation="portrait" xlink:type="simple" id="oo_348651.jpg"><uri content-type="original_file" xlink:type="simple">https://binary.pensoft.net/fig/348651</uri></graphic></fig></tp:treatment-sec><tp:treatment-sec sec-type="Entomology" id="SECID0E2KAE"><title>Entomology.</title><p>“<tp:taxon-name><tp:taxon-name-part taxon-name-part-type="genus" reg="Liphistius"/><tp:taxon-name-part taxon-name-part-type="species" reg="hpruso">hpruso</tp:taxon-name-part></tp:taxon-name>” refers to the type locality of this species.</p></tp:treatment-sec><tp:treatment-sec sec-type="distribution" id="SECID0EKLAE"><title>Distribution.</title><p>Myanmar (Loi Kaw District, Kayah State).</p></tp:treatment-sec></tp:taxon-treatment>
