# Supplementary material for: Two new species of the primitively segmented spider genus Liphistius Schiödte, 1849 (Mesothelae, Liphistiidae) from Myanmar
Source: Zookeys. 2019 Oct 23;882:29–39. doi: 10.3897/zookeys.882.38811 (PMC6821867; doi:10.3897/zookeys.882.38811)
Supplement: XML Treatment for Liphistius pinlaung [file zookeys.882.38811-treatment3.xml]

<!DOCTYPE tp:taxon-treatment
  PUBLIC "-//TaxonX//DTD Taxonomic Treatment Publishing DTD v0 20100105//EN" "tax-treatment-NSO.dtd">
<tp:taxon-treatment xmlns:tp="http://www.plazi.org/taxpub"><tp:treatment-meta><kwd-group><label>Taxon classification</label><kwd><named-content xmlns:xlink="http://www.w3.org/1999/xlink" content-type="kingdom">Animalia</named-content></kwd><kwd><named-content xmlns:xlink="http://www.w3.org/1999/xlink" content-type="order">Araneae</named-content></kwd><kwd><named-content xmlns:xlink="http://www.w3.org/1999/xlink" content-type="family">Liphistiidae</named-content></kwd></kwd-group><mixed-citation publication-type="journal"><person-group><name><surname>Aung</surname><given-names>Khin Pyae Pyae</given-names></name><name><surname>Xu</surname><given-names>Xin</given-names></name><name><surname>Lwin</surname><given-names>Wai Wai</given-names></name><name><surname>Sang</surname><given-names>Men Zing</given-names></name><name><surname>Yu</surname><given-names>Long</given-names></name><name><surname>Liu</surname><given-names>Hao</given-names></name><name><surname>Liu</surname><given-names>Fengxiang</given-names></name><name><surname>Li</surname><given-names>Daiqin</given-names></name></person-group><article-title>Two new species of the primitively segmented spider genus <italic><tp:taxon-name><tp:taxon-name-part taxon-name-part-type="genus" reg="Liphistius">Liphistius</tp:taxon-name-part></tp:taxon-name></italic> Schiödte, 1849 (<tp:taxon-name><tp:taxon-name-part taxon-name-part-type="suborder">Mesothelae</tp:taxon-name-part></tp:taxon-name>, <tp:taxon-name><tp:taxon-name-part taxon-name-part-type="family">Liphistiidae</tp:taxon-name-part></tp:taxon-name>) from Myanmar</article-title><source>Zookeys</source><day>23</day><month>10</month><year>2019</year><volume>882</volume><fpage>29</fpage><lpage>39</lpage><pub-id pub-id-type="doi">10.3897/zookeys.882.38811</pub-id></mixed-citation></tp:treatment-meta><tp:nomenclature><tp:taxon-name><object-id xmlns:xlink="http://www.w3.org/1999/xlink" content-type="arpha" xlink:type="simple">0EE6BC3F-A326-5330-9E4C-1EFFB0E36051</object-id>
                <tp:taxon-name-part taxon-name-part-type="genus" reg="Liphistius">Liphistius</tp:taxon-name-part>
                <tp:taxon-name-part taxon-name-part-type="species" reg="pinlaung">pinlaung</tp:taxon-name-part>
                <object-id xmlns:xlink="http://www.w3.org/1999/xlink" content-type="zoobank" xlink:type="simple">http://zoobank.org/1E893A2D-D43C-4B16-A19D-77352D7EE823</object-id>
              </tp:taxon-name><tp:taxon-status xmlns:xlink="http://www.w3.org/1999/xlink" xlink:type="simple">sp. nov.</tp:taxon-status><xref ref-type="fig" rid="F4">Figs 4</xref><xref ref-type="fig" rid="F5">, 5</xref></tp:nomenclature><tp:treatment-sec sec-type="type material" id="SECID0E6MAE"><title>Type material.</title><p><bold><italic>Holotype</italic></bold>: MYNAMAR · ♂; Shan State, Pinlaung Township, ca.14 km to Pinlaung from Pekon; <named-content xmlns:xlink="http://www.w3.org/1999/xlink" content-type="dwc:verbatimCoordinates" xlink:type="simple"><named-content content-type="geo-json" specific-use="{&#34;type&#34;:&#34;Point&#34;,&#34;coordinates&#34;:[96.790000,20.020000]}" id="NCID0ENNAE" xlink:type="simple">20.02N, 96.79E</named-content></named-content>; alt. 1410 m; 19 July 2018; D. Li, F.X. Liu, X. Xu and L. Yu leg.; XUX-2018-164. Deposited in <abbrev xmlns:xlink="http://www.w3.org/1999/xlink" content-type="institution" xlink:title="Centre for Behavioural Ecology and Evolution" id="ABBRID0ESNAE" xlink:type="simple">CBEE</abbrev>.</p><p><bold><italic>Paratype</italic></bold>: MYNAMAR · 1 ♂, 5 ♀♀; same data as for holotype; XUX-2018-162, 167, 169, 169A, 169B, 169J; 19 July 2018. All specimens deposited in <abbrev xmlns:xlink="http://www.w3.org/1999/xlink" content-type="institution" xlink:title="Centre for Behavioural Ecology and Evolution" id="ABBRID0E5NAE" xlink:type="simple">CBEE</abbrev>.</p></tp:treatment-sec><tp:treatment-sec sec-type="diagnosis" id="SECID0EDOAE"><title>Diagnosis.</title><p>Males of <italic><tp:taxon-name><tp:taxon-name-part taxon-name-part-type="genus" reg="Liphistius">L.</tp:taxon-name-part> <tp:taxon-name-part taxon-name-part-type="species" reg="pinlaung">pinlaung</tp:taxon-name-part></tp:taxon-name></italic> sp. nov. resemble those of <italic><tp:taxon-name><tp:taxon-name-part taxon-name-part-type="genus" reg="Liphistius">L.</tp:taxon-name-part> <tp:taxon-name-part taxon-name-part-type="species" reg="birmanicus">birmanicus</tp:taxon-name-part></tp:taxon-name></italic>, <italic><tp:taxon-name><tp:taxon-name-part taxon-name-part-type="genus" reg="Liphistius">L.</tp:taxon-name-part> <tp:taxon-name-part taxon-name-part-type="species" reg="lordae">lordae</tp:taxon-name-part></tp:taxon-name></italic> and <italic><tp:taxon-name><tp:taxon-name-part taxon-name-part-type="genus" reg="Liphistius">L.</tp:taxon-name-part> <tp:taxon-name-part taxon-name-part-type="species" reg="lahu">lahu</tp:taxon-name-part></tp:taxon-name></italic> by the wide paraembolic plate, but can be distinguished from <italic><tp:taxon-name><tp:taxon-name-part taxon-name-part-type="genus" reg="Liphistius">L.</tp:taxon-name-part> <tp:taxon-name-part taxon-name-part-type="species" reg="birmanicus">birmanicus</tp:taxon-name-part></tp:taxon-name></italic> by the lack of lateral process of paracymbium and by the cumulus with longer and stouter setae (Fig. <xref ref-type="fig" rid="F4">4C, D</xref>); from <italic><tp:taxon-name><tp:taxon-name-part taxon-name-part-type="genus" reg="Liphistius">L.</tp:taxon-name-part> <tp:taxon-name-part taxon-name-part-type="species" reg="lordae">lordae</tp:taxon-name-part></tp:taxon-name></italic> by the wider tibial apophysis at base (Fig. <xref ref-type="fig" rid="F4">4D</xref>) and the tegulum with a dentated margin (Fig. <xref ref-type="fig" rid="F4">4C, F</xref>); from <italic><tp:taxon-name><tp:taxon-name-part taxon-name-part-type="genus" reg="Liphistius">L.</tp:taxon-name-part> <tp:taxon-name-part taxon-name-part-type="species" reg="lahu">lahu</tp:taxon-name-part></tp:taxon-name></italic> by the narrower tegulum (Fig. <xref ref-type="fig" rid="F4">4C, F</xref>) and smaller paracybium (Fig. <xref ref-type="fig" rid="F4">4D, E</xref>). Females of <italic><tp:taxon-name><tp:taxon-name-part taxon-name-part-type="genus" reg="Liphistius">L.</tp:taxon-name-part> <tp:taxon-name-part taxon-name-part-type="species" reg="pinlaung">pinlaung</tp:taxon-name-part></tp:taxon-name></italic> sp. nov. resemble those of <italic><tp:taxon-name><tp:taxon-name-part taxon-name-part-type="genus" reg="Liphistius">L.</tp:taxon-name-part> <tp:taxon-name-part taxon-name-part-type="species" reg="birmanicus">birmanicus</tp:taxon-name-part></tp:taxon-name></italic> and <italic><tp:taxon-name><tp:taxon-name-part taxon-name-part-type="genus" reg="Liphistius">L.</tp:taxon-name-part> <tp:taxon-name-part taxon-name-part-type="species" reg="hpruso">hpruso</tp:taxon-name-part></tp:taxon-name></italic> sp. nov. by the poreplate with two pair of lobes, but can be distinguished from <italic><tp:taxon-name><tp:taxon-name-part taxon-name-part-type="genus" reg="Liphistius">L.</tp:taxon-name-part> <tp:taxon-name-part taxon-name-part-type="species" reg="birmanicus">birmanicus</tp:taxon-name-part></tp:taxon-name></italic> by the wider posterior stalk, and sphere-shaped receptacular cluster (Fig. <xref ref-type="fig" rid="F5">5D–F</xref>); from <italic><tp:taxon-name><tp:taxon-name-part taxon-name-part-type="genus" reg="Liphistius">L.</tp:taxon-name-part> <tp:taxon-name-part taxon-name-part-type="species" reg="hpruso">hpruso</tp:taxon-name-part></tp:taxon-name></italic> sp. nov. by the wider posterior stalk and larger anterior lobes of the poreplate (Fig. <xref ref-type="fig" rid="F5">5A–F</xref>); from the other <italic><tp:taxon-name><tp:taxon-name-part taxon-name-part-type="genus" reg="Liphistius">Liphistius</tp:taxon-name-part></tp:taxon-name></italic> by the poreplate with four anterior lobes (Fig. <xref ref-type="fig" rid="F5">5D–F</xref>).</p></tp:treatment-sec><tp:treatment-sec sec-type="description" id="SECID0EUTAE"><title>Description.</title><p><bold>Male</bold> (holotype). Total length, excluding chelicerae, 12.71. Carapace 5.86 long and 5.47 wide, longer than wide, olive-green due to being fixed in ethanol immediately after molting, furnished with few short, scattered bristles (Fig. <xref ref-type="fig" rid="F4">4A</xref>). <abbrev xmlns:xlink="http://www.w3.org/1999/xlink" xlink:title="anterior lateral eye" id="ABBRID0EAUAE" xlink:type="simple">ALE</abbrev>&gt;<abbrev xmlns:xlink="http://www.w3.org/1999/xlink" xlink:title="posterior lateral eye" id="ABBRID0EEUAE" xlink:type="simple">PLE</abbrev>&gt;<abbrev xmlns:xlink="http://www.w3.org/1999/xlink" xlink:title="posterior median eye" id="ABBRID0EIUAE" xlink:type="simple">PME</abbrev>&gt;<abbrev xmlns:xlink="http://www.w3.org/1999/xlink" xlink:title="anterior median eye" id="ABBRID0EMUAE" xlink:type="simple">AME</abbrev>, eye sizes and interdistances: <abbrev xmlns:xlink="http://www.w3.org/1999/xlink" xlink:title="anterior median eye" id="ABBRID0EQUAE" xlink:type="simple">AME</abbrev> 0.05, <abbrev xmlns:xlink="http://www.w3.org/1999/xlink" xlink:title="anterior lateral eye" id="ABBRID0EUUAE" xlink:type="simple">ALE</abbrev> 0.55, <abbrev xmlns:xlink="http://www.w3.org/1999/xlink" xlink:title="posterior median eye" id="ABBRID0EYUAE" xlink:type="simple">PME</abbrev> 0.31, <abbrev xmlns:xlink="http://www.w3.org/1999/xlink" xlink:title="posterior lateral eye" id="ABBRID0E3UAE" xlink:type="simple">PLE</abbrev> 0.48, <abbrev xmlns:xlink="http://www.w3.org/1999/xlink" xlink:title="anterior median eye" id="ABBRID0EAVAE" xlink:type="simple">AME</abbrev>-<abbrev xmlns:xlink="http://www.w3.org/1999/xlink" xlink:title="anterior median eye" id="ABBRID0EEVAE" xlink:type="simple">AME</abbrev> 0.10, <abbrev xmlns:xlink="http://www.w3.org/1999/xlink" xlink:title="anterior median eye" id="ABBRID0EIVAE" xlink:type="simple">AME</abbrev>-<abbrev xmlns:xlink="http://www.w3.org/1999/xlink" xlink:title="anterior lateral eye" id="ABBRID0EMVAE" xlink:type="simple">ALE</abbrev> 0.07, <abbrev xmlns:xlink="http://www.w3.org/1999/xlink" xlink:title="posterior median eye" id="ABBRID0EQVAE" xlink:type="simple">PME</abbrev>-<abbrev xmlns:xlink="http://www.w3.org/1999/xlink" xlink:title="posterior median eye" id="ABBRID0EUVAE" xlink:type="simple">PME</abbrev> 0.09, <abbrev xmlns:xlink="http://www.w3.org/1999/xlink" xlink:title="posterior median eye" id="ABBRID0EYVAE" xlink:type="simple">PME</abbrev>-<abbrev xmlns:xlink="http://www.w3.org/1999/xlink" xlink:title="posterior lateral eye" id="ABBRID0E3VAE" xlink:type="simple">PLE</abbrev> 0.09, <abbrev xmlns:xlink="http://www.w3.org/1999/xlink" xlink:title="anterior lateral eye" id="ABBRID0EAWAE" xlink:type="simple">ALE</abbrev>-<abbrev xmlns:xlink="http://www.w3.org/1999/xlink" xlink:title="posterior lateral eye" id="ABBRID0EEWAE" xlink:type="simple">PLE</abbrev> 0.09, <abbrev xmlns:xlink="http://www.w3.org/1999/xlink" xlink:title="anterior lateral eye" id="ABBRID0EIWAE" xlink:type="simple">ALE</abbrev>-<abbrev xmlns:xlink="http://www.w3.org/1999/xlink" xlink:title="anterior lateral eye" id="ABBRID0EMWAE" xlink:type="simple">ALE</abbrev> 0.11, <abbrev xmlns:xlink="http://www.w3.org/1999/xlink" xlink:title="posterior lateral eye" id="ABBRID0EQWAE" xlink:type="simple">PLE</abbrev>-<abbrev xmlns:xlink="http://www.w3.org/1999/xlink" xlink:title="posterior lateral eye" id="ABBRID0EUWAE" xlink:type="simple">PLE</abbrev> 0.38, <abbrev xmlns:xlink="http://www.w3.org/1999/xlink" xlink:title="anterior median eye" id="ABBRID0EYWAE" xlink:type="simple">AME</abbrev>-<abbrev xmlns:xlink="http://www.w3.org/1999/xlink" xlink:title="posterior median eye" id="ABBRID0E3WAE" xlink:type="simple">PME</abbrev> 0.09. Chelicerae robust, promargin of chelicerae groove with ten strong denticles of variable size. Labium 0.86 long and 0.89 wide, wider than long, fused with sternum and slightly pale olive-green (Fig. <xref ref-type="fig" rid="F4">4B</xref>). Sternum 2.94 long and 1.05 wide, longer than wide, and a few weakly spined setae on the anterior tip and many long spined setae on the posterior tip, elongated posterior tip (Fig. <xref ref-type="fig" rid="F4">4B</xref>). Opisthosoma 7.17 long and 4.92 wide, with 12 tergites, the fifth largest, eight spinnerets (Fig. <xref ref-type="fig" rid="F4">4B</xref>). Legs with strong hairs and spines. Measurements: leg I 16.99 (4.32 + 2.55 + 3.55 + 4.66 + 1.92), leg II 18.06 (4.32 + 2.41 + 3.74 + 5.18 + 2.41), leg III 18.46 (4.44 + 1.85 + 2.83 + 6.68 + 2.66), leg IV 20.40 (3.56 + 1.52 + 4.25 + 8.46 + 2.63).</p><p><bold><italic>Palp</italic></bold>: Tibial apophysis with four long spines of different lengths (Fig. <xref ref-type="fig" rid="F4">4D, E</xref>), paracymbium large and wide, many setae situated at the tip and a row of several tapering spines one the indistinct cumulus (Fig. <xref ref-type="fig" rid="F4">4C, D, F</xref>); subtegular apophysis weakly developed (Fig. <xref ref-type="fig" rid="F4">4C</xref>); contrategulum with conical, tip blunt with a short process (Fig. <xref ref-type="fig" rid="F4">4C, F</xref>), distal edge widely arched, with a smooth and sharp edge (Fig. <xref ref-type="fig" rid="F4">4F–H</xref>); tegulum small and the terminal apophysis with finely dentated margin (Fig. <xref ref-type="fig" rid="F4">4C, E, F</xref>); paraembolic plate short, widely rounded, embolic parts adjacent (Fig. <xref ref-type="fig" rid="F4">4D, F, H</xref>); embolus long and conical, basally sclerotized, with 3–4 longitudinal ridges that reach to tip (Fig. <xref ref-type="fig" rid="F4">4C, D, F</xref>).</p><fig id="F4" position="float" orientation="portrait"><object-id xmlns:xlink="http://www.w3.org/1999/xlink" content-type="doi" xlink:type="simple">10.3897/zookeys.882.38811.figure4</object-id><object-id xmlns:xlink="http://www.w3.org/1999/xlink" content-type="arpha" xlink:type="simple">11D8321A-B33F-567C-AFDE-F5BC564780EB</object-id><label>Figure 4.</label><caption><p>General somatic morphology (taken after fixed by ethanol) and male palp of <italic><tp:taxon-name><tp:taxon-name-part taxon-name-part-type="genus" reg="Liphistius">Liphistius</tp:taxon-name-part> <tp:taxon-name-part taxon-name-part-type="species" reg="pinlaung">pinlaung</tp:taxon-name-part></tp:taxon-name></italic> sp. nov. (XUX-2018-164, holotype) <bold>A, B</bold> male: <bold>A</bold> dorsal view <bold>B</bold> ventral view <bold>C, F, H</bold> palp distal view <bold>D</bold> palp ventral view <bold>E</bold> palp retrolateral view <bold>G</bold> palp prolateral view. Scale bars: 10 mm (<bold>A, B</bold>); 2 mm (<bold>D, E, G</bold>); 0.5 mm (<bold>C, F, H</bold>).</p></caption><graphic xmlns:xlink="http://www.w3.org/1999/xlink" xlink:href="zookeys-882-029-g004.jpg" position="float" orientation="portrait" xlink:type="simple" id="oo_348652.jpg"><uri content-type="original_file" xlink:type="simple">https://binary.pensoft.net/fig/348652</uri></graphic></fig><p><bold>Female.</bold> Total length, excluding chelicerae, 14.46. Carapace 6.70 long, 6.07 wide, light brown, furnished with few short, scattered bristles. Four thick setae on clypeus. Eight eyes on darkened ocular tubercle, <abbrev xmlns:xlink="http://www.w3.org/1999/xlink" xlink:title="anterior lateral eye" id="ABBRID0ED1AE" xlink:type="simple">ALE</abbrev> &gt; <abbrev xmlns:xlink="http://www.w3.org/1999/xlink" xlink:title="posterior lateral eye" id="ABBRID0EH1AE" xlink:type="simple">PLE</abbrev> &gt; <abbrev xmlns:xlink="http://www.w3.org/1999/xlink" xlink:title="posterior median eye" id="ABBRID0EL1AE" xlink:type="simple">PME</abbrev> &gt; <abbrev xmlns:xlink="http://www.w3.org/1999/xlink" xlink:title="anterior median eye" id="ABBRID0EP1AE" xlink:type="simple">AME</abbrev>, eye size and interdistances: <abbrev xmlns:xlink="http://www.w3.org/1999/xlink" xlink:title="anterior median eye" id="ABBRID0ET1AE" xlink:type="simple">AME</abbrev> 0.09, <abbrev xmlns:xlink="http://www.w3.org/1999/xlink" xlink:title="anterior lateral eye" id="ABBRID0EX1AE" xlink:type="simple">ALE</abbrev> 0.61, <abbrev xmlns:xlink="http://www.w3.org/1999/xlink" xlink:title="posterior median eye" id="ABBRID0E21AE" xlink:type="simple">PME</abbrev> 0.33, <abbrev xmlns:xlink="http://www.w3.org/1999/xlink" xlink:title="posterior lateral eye" id="ABBRID0E61AE" xlink:type="simple">PLE</abbrev> 0.47, <abbrev xmlns:xlink="http://www.w3.org/1999/xlink" xlink:title="anterior median eye" id="ABBRID0ED2AE" xlink:type="simple">AME</abbrev>-<abbrev xmlns:xlink="http://www.w3.org/1999/xlink" xlink:title="anterior median eye" id="ABBRID0EH2AE" xlink:type="simple">AME</abbrev> 0.11, <abbrev xmlns:xlink="http://www.w3.org/1999/xlink" xlink:title="anterior median eye" id="ABBRID0EL2AE" xlink:type="simple">AME</abbrev>-<abbrev xmlns:xlink="http://www.w3.org/1999/xlink" xlink:title="anterior lateral eye" id="ABBRID0EP2AE" xlink:type="simple">ALE</abbrev> 0.16, <abbrev xmlns:xlink="http://www.w3.org/1999/xlink" xlink:title="posterior median eye" id="ABBRID0ET2AE" xlink:type="simple">PME</abbrev>-<abbrev xmlns:xlink="http://www.w3.org/1999/xlink" xlink:title="posterior median eye" id="ABBRID0EX2AE" xlink:type="simple">PME</abbrev> 0.13, <abbrev xmlns:xlink="http://www.w3.org/1999/xlink" xlink:title="posterior median eye" id="ABBRID0E22AE" xlink:type="simple">PME</abbrev>-<abbrev xmlns:xlink="http://www.w3.org/1999/xlink" xlink:title="posterior lateral eye" id="ABBRID0E62AE" xlink:type="simple">PLE</abbrev> 0.13, <abbrev xmlns:xlink="http://www.w3.org/1999/xlink" xlink:title="anterior lateral eye" id="ABBRID0ED3AE" xlink:type="simple">ALE</abbrev>-<abbrev xmlns:xlink="http://www.w3.org/1999/xlink" xlink:title="posterior lateral eye" id="ABBRID0EH3AE" xlink:type="simple">PLE</abbrev> 0.14, <abbrev xmlns:xlink="http://www.w3.org/1999/xlink" xlink:title="anterior lateral eye" id="ABBRID0EL3AE" xlink:type="simple">ALE</abbrev>-<abbrev xmlns:xlink="http://www.w3.org/1999/xlink" xlink:title="anterior lateral eye" id="ABBRID0EP3AE" xlink:type="simple">ALE</abbrev> 0.14, <abbrev xmlns:xlink="http://www.w3.org/1999/xlink" xlink:title="posterior lateral eye" id="ABBRID0ET3AE" xlink:type="simple">PLE</abbrev>-<abbrev xmlns:xlink="http://www.w3.org/1999/xlink" xlink:title="posterior lateral eye" id="ABBRID0EX3AE" xlink:type="simple">PLE</abbrev> 0.43, <abbrev xmlns:xlink="http://www.w3.org/1999/xlink" xlink:title="anterior median eye" id="ABBRID0E23AE" xlink:type="simple">AME</abbrev>-<abbrev xmlns:xlink="http://www.w3.org/1999/xlink" xlink:title="posterior median eye" id="ABBRID0E63AE" xlink:type="simple">PME</abbrev> 0.14. Chelicerae proximally glabrous, robust, dark brown; promargin of chelicerae groove with 14 strong denticles of variable size. Labium 0.75 long, 1.19 wide, slightly pale brown. Sternum 3.25 long, 1.59 wide, brown and weakly spined, a few setae on the outside of this area, elongated posterior tip. Opisthosoma 8.20 long, 5.73 wide, dark brown, with 12 tergites, the fifth largest, and eight spinnerets. Legs brown with strong hairs and spines, long and short black sparse setae, legs each with three tarsal claws. Measurements: palp 8.59 (2.01 + 1.67 + 2.65 + 2.27), leg I 11.75 (3.39 + 1.99 + 3.03 + 2.01 + 1.33), leg II 12.02 (2.69 + 2.05 + 3.14 + 2.45 + 1.68), leg III 13.47 (4.19 + 1.22 + 3.51 + 2.49 + 2.05), leg IV 22.4 (6.47 + 2.58 + 4.38 + 5.82 + 3.15).</p><p><bold><italic>Female genitalia</italic></bold>: pore plate with a pair of large anterior lobes and a pair of small, strongly elevated anterolateral lobes, and anterior lobes larger than anterolateral lobes (Fig. <xref ref-type="fig" rid="F5">5D–F</xref>); distinct transition between the pore plate and posterior stalk (Fig. <xref ref-type="fig" rid="F5">5A–F</xref>); posterior stalk wide; receptacular cluster spherical and small; central dorsal opening small and circular (Fig. <xref ref-type="fig" rid="F5">5A–C</xref>).</p></tp:treatment-sec><tp:treatment-sec sec-type="Entomology" id="SECID0EW4AE"><title>Entomology.</title><p>“<tp:taxon-name><tp:taxon-name-part taxon-name-part-type="genus" reg="Liphistius"/><tp:taxon-name-part taxon-name-part-type="species" reg="pinlaung">pinlaung</tp:taxon-name-part></tp:taxon-name>” refers to the type locality of this species.</p></tp:treatment-sec><tp:treatment-sec sec-type="distribution" id="SECID0EF5AE"><title>Distribution.</title><p>Myanmar (Pinlaung Township, Shan State).</p></tp:treatment-sec><tp:treatment-sec sec-type="variation" id="SECID0EK5AE"><title>Variation.</title><p>Body measurements, see Table <xref ref-type="table" rid="T1">1</xref>. The examined female genitalia differ from each other; for the specimen of XUX-2018-169A, the central part of anterior and anterolateral lobes of the pore plate are depressed in the dorsal view (Fig. <xref ref-type="fig" rid="F5">5B</xref>), whereas the depression is absent in the other two specimens (XUX-2018-167 and 169J); the shape and size of anterior and anterolateral lobes of the pore plate, as well as the shape of anterior margin of the pore plate are rather variable (Fig. <xref ref-type="fig" rid="F5">5A–F</xref>). The size of the receptacular cluster is also slightly different (Fig. <xref ref-type="fig" rid="F5">5D–F</xref>).</p><fig id="F5" position="float" orientation="portrait"><object-id xmlns:xlink="http://www.w3.org/1999/xlink" content-type="doi" xlink:type="simple">10.3897/zookeys.882.38811.figure5</object-id><object-id xmlns:xlink="http://www.w3.org/1999/xlink" content-type="arpha" xlink:type="simple">0361AD0D-54BD-5636-BA6E-5FE2E37BBF20</object-id><label>Figure 5.</label><caption><p>Female genitalia of <italic><tp:taxon-name><tp:taxon-name-part taxon-name-part-type="genus" reg="Liphistius">Liphistius</tp:taxon-name-part> <tp:taxon-name-part taxon-name-part-type="species" reg="pinlaung">pinlaung</tp:taxon-name-part></tp:taxon-name></italic> sp. nov. <bold>A, D</bold> XUX-2018-167 <bold>B, E</bold> XUX-2018-169A <bold>C, F</bold> XUX-2018-169J <bold>A–C</bold> vulvae, dorsal view <bold>D–F</bold> vulvae, ventral view. Scale bars: 0.5 mm (<bold>A, D</bold>); 1 mm (<bold>B, C, E, F</bold>).</p></caption><graphic xmlns:xlink="http://www.w3.org/1999/xlink" xlink:href="zookeys-882-029-g005.jpg" position="float" orientation="portrait" xlink:type="simple" id="oo_348653.jpg"><uri content-type="original_file" xlink:type="simple">https://binary.pensoft.net/fig/348653</uri></graphic></fig></tp:treatment-sec><tp:treatment-sec sec-type="Relationships" id="SECID0EHAAG"><title>Relationships.</title><p><italic><tp:taxon-name><tp:taxon-name-part taxon-name-part-type="genus" reg="Liphistius">Liphistius</tp:taxon-name-part> <tp:taxon-name-part taxon-name-part-type="species" reg="hpruso">hpruso</tp:taxon-name-part></tp:taxon-name></italic> sp. nov. and <italic><tp:taxon-name><tp:taxon-name-part taxon-name-part-type="genus" reg="Liphistius">L.</tp:taxon-name-part> <tp:taxon-name-part taxon-name-part-type="species" reg="pinlaung">pinlaung</tp:taxon-name-part></tp:taxon-name></italic> sp. nov. belong to the <italic><tp:taxon-name><tp:taxon-name-part taxon-name-part-type="genus" reg="Liphistius"/><tp:taxon-name-part taxon-name-part-type="species" reg="birmanicus">birmanicus</tp:taxon-name-part></tp:taxon-name></italic>-group that currently contains <italic><tp:taxon-name><tp:taxon-name-part taxon-name-part-type="genus" reg="Liphistius">L.</tp:taxon-name-part> <tp:taxon-name-part taxon-name-part-type="species" reg="birmanicus">birmanicus</tp:taxon-name-part></tp:taxon-name></italic>, <italic><tp:taxon-name><tp:taxon-name-part taxon-name-part-type="genus" reg="Liphistius">L.</tp:taxon-name-part> <tp:taxon-name-part taxon-name-part-type="species" reg="lordae">lordae</tp:taxon-name-part></tp:taxon-name></italic> and <italic><tp:taxon-name><tp:taxon-name-part taxon-name-part-type="genus" reg="Liphistius">L.</tp:taxon-name-part> <tp:taxon-name-part taxon-name-part-type="species" reg="lahu">lahu</tp:taxon-name-part></tp:taxon-name></italic> based on morphological characters (Schwendinger, 1998). The two new species are closer to <italic><tp:taxon-name><tp:taxon-name-part taxon-name-part-type="genus" reg="Liphistius">L.</tp:taxon-name-part> <tp:taxon-name-part taxon-name-part-type="species" reg="birmanicus">birmanicus</tp:taxon-name-part></tp:taxon-name></italic> than to <italic><tp:taxon-name><tp:taxon-name-part taxon-name-part-type="genus" reg="Liphistius">L.</tp:taxon-name-part> <tp:taxon-name-part taxon-name-part-type="species" reg="lordae">lordae</tp:taxon-name-part></tp:taxon-name></italic> and <italic><tp:taxon-name><tp:taxon-name-part taxon-name-part-type="genus" reg="Liphistius">L.</tp:taxon-name-part> <tp:taxon-name-part taxon-name-part-type="species" reg="lahu">lahu</tp:taxon-name-part></tp:taxon-name></italic> since their female poreplates possess four anterior lobes (Figs <xref ref-type="fig" rid="F3">3B–E</xref>; <xref ref-type="fig" rid="F5">5D–F</xref>).</p><table-wrap id="T1" position="float" orientation="portrait"><label>Table 1.</label><caption><p>Body measurements (mm) of one male (♂) and five females (♀) of <italic><tp:taxon-name><tp:taxon-name-part taxon-name-part-type="genus" reg="Liphistius">Liphistius</tp:taxon-name-part> <tp:taxon-name-part taxon-name-part-type="species" reg="pinlaung">pinlaung</tp:taxon-name-part></tp:taxon-name></italic> sp. nov.</p></caption><table id="TID0EG3AE" rules="all"><tbody><tr><td rowspan="2" colspan="1">
                        <bold>Sample number</bold>
                      </td><td rowspan="1" colspan="2">
                        <bold>Carapace</bold>
                      </td><td rowspan="1" colspan="2">
                        <bold>Opisthosoma</bold>
                      </td><td rowspan="1" colspan="2">
                        <bold>Sternum</bold>
                      </td><td rowspan="1" colspan="2">
                        <bold>labium</bold>
                      </td><td rowspan="2" colspan="1">
                        <bold>Body length</bold>
                      </td></tr><tr><td rowspan="1" colspan="1">
                        <bold>length</bold>
                      </td><td rowspan="1" colspan="1">
                        <bold>width</bold>
                      </td><td rowspan="1" colspan="1">
                        <bold>length</bold>
                      </td><td rowspan="1" colspan="1">
                        <bold>width</bold>
                      </td><td rowspan="1" colspan="1">
                        <bold>length</bold>
                      </td><td rowspan="1" colspan="1">
                        <bold>width</bold>
                      </td><td rowspan="1" colspan="1">
                        <bold>length</bold>
                      </td><td rowspan="1" colspan="1">
                        <bold>width</bold>
                      </td></tr><tr><td rowspan="1" colspan="1">XUX-2018-162 (♀)</td><td rowspan="1" colspan="1">6.70</td><td rowspan="1" colspan="1">6.08</td><td rowspan="1" colspan="1">8.20</td><td rowspan="1" colspan="1">5.73</td><td rowspan="1" colspan="1">3.25</td><td rowspan="1" colspan="1">1.57</td><td rowspan="1" colspan="1">0.75</td><td rowspan="1" colspan="1">1.19</td><td rowspan="1" colspan="1">14.46</td></tr><tr><td rowspan="1" colspan="1">XUX-2018-167 (♀)</td><td rowspan="1" colspan="1">5.23</td><td rowspan="1" colspan="1">4.86</td><td rowspan="1" colspan="1">4.96</td><td rowspan="1" colspan="1">3.36</td><td rowspan="1" colspan="1">2.60</td><td rowspan="1" colspan="1">1.28</td><td rowspan="1" colspan="1">0.61</td><td rowspan="1" colspan="1">0.95</td><td rowspan="1" colspan="1">10.27</td></tr><tr><td rowspan="1" colspan="1">XUX-2018-169 (♂)</td><td rowspan="1" colspan="1">6.54</td><td rowspan="1" colspan="1">6.34</td><td rowspan="1" colspan="1">7.06</td><td rowspan="1" colspan="1">5.34</td><td rowspan="1" colspan="1">2.84</td><td rowspan="1" colspan="1">1.08</td><td rowspan="1" colspan="1">0.59</td><td rowspan="1" colspan="1">0.94</td><td rowspan="1" colspan="1">13.58</td></tr><tr><td rowspan="1" colspan="1">XUX-2018-169A (♀)</td><td rowspan="1" colspan="1">7.05</td><td rowspan="1" colspan="1">5.99</td><td rowspan="1" colspan="1">7.43</td><td rowspan="1" colspan="1">5.53</td><td rowspan="1" colspan="1">3.29</td><td rowspan="1" colspan="1">1.57</td><td rowspan="1" colspan="1">0.91</td><td rowspan="1" colspan="1">1.38</td><td rowspan="1" colspan="1">14.47</td></tr><tr><td rowspan="1" colspan="1">XUX-2018-169B (♀)</td><td rowspan="1" colspan="1">7.62</td><td rowspan="1" colspan="1">6.55</td><td rowspan="1" colspan="1">7.50</td><td rowspan="1" colspan="1">5.24</td><td rowspan="1" colspan="1">3.10</td><td rowspan="1" colspan="1">1.48</td><td rowspan="1" colspan="1">0.89</td><td rowspan="1" colspan="1">1.37</td><td rowspan="1" colspan="1">14.49</td></tr><tr><td rowspan="1" colspan="1">XUX-2018-169J (♀)</td><td rowspan="1" colspan="1">7.47</td><td rowspan="1" colspan="1">6.66</td><td rowspan="1" colspan="1">7.05</td><td rowspan="1" colspan="1">4.96</td><td rowspan="1" colspan="1">3.75</td><td rowspan="1" colspan="1">1.65</td><td rowspan="1" colspan="1">0.72</td><td rowspan="1" colspan="1">1.59</td><td rowspan="1" colspan="1">14.09</td></tr></tbody></table></table-wrap></tp:treatment-sec><tp:treatment-sec><!--Section generated to contain objects referenced in tp:taxon-treatment.--><fig id="F3" position="float" orientation="portrait"><object-id xmlns:xlink="http://www.w3.org/1999/xlink" content-type="doi" xlink:type="simple">10.3897/zookeys.882.38811.figure3</object-id><object-id xmlns:xlink="http://www.w3.org/1999/xlink" content-type="arpha" xlink:type="simple">1DAE94F8-6E55-5672-9255-AC236B492A0C</object-id><label>Figure 3.</label><caption><p>General somatic morphology (taken after fixed by ethanol) and female genitalia of <italic><tp:taxon-name><tp:taxon-name-part taxon-name-part-type="genus" reg="Liphistius">Liphistius</tp:taxon-name-part> <tp:taxon-name-part taxon-name-part-type="species" reg="hpruso">hpruso</tp:taxon-name-part></tp:taxon-name></italic> sp. nov. <bold>A</bold> female (XUX-2018-151, holotype) <bold>B, D</bold> XUX-2018-151 <bold>C, E</bold> XUX-2018-152 <bold>B, C</bold> vulvae, dorsal view <bold>D, E</bold> vulvae, ventral view. Scale bars: 10 mm (<bold>A</bold>); 0.5 mm (<bold>B–E</bold>).</p></caption><graphic xmlns:xlink="http://www.w3.org/1999/xlink" xlink:href="zookeys-882-029-g003.jpg" position="float" orientation="portrait" xlink:type="simple" id="oo_348651.jpg"><uri content-type="original_file" xlink:type="simple">https://binary.pensoft.net/fig/348651</uri></graphic></fig></tp:treatment-sec></tp:taxon-treatment>
